# Supplementary material for: Mechanisms of ulnar collateral ligament injury in baseball: criteria and rationale for return to play — a systematic review
Source: BMC Sports Sci Med Rehabil. 2025 Dec 27;18:38. doi: 10.1186/s13102-025-01499-3 (PMC12853774; doi:10.1186/s13102-025-01499-3)
Supplement: Supplementary file 2 — Supplementary Material 2. [file 13102_2025_1499_MOESM2_ESM.xlsx]

## Sheet: 工作表1
Data Extraction Summary Table
Study	Year of publication	Country	Number of participants	Age of participants	Injury type	Mechnism	Rehabilitiation Process	Primary outcome measure	Secondary outcome measure	Challenges of the RTP process / chanlleges not following RTP	Result or RTP
Prem N. Ramkumar at el 7	2018	USA	80	Non opertative: 27.35 / Operative : 20.02	UCL	NR	All patients first completed 3 months of rest and nonoperative rehab. Baseball players followed a specific throwing rehab protocol: week 1 included rest and range of motion, week 2 focused on protective rotator cuff strengthening, week 3 added advanced rotator cuff and forearm strengthening, and weeks 4–5 included 2-hand and 1-hand plyometric exercises, respectively.	NR	A reliable 6-stage MRI-based classification system for UCL tear grade and location.	After surgery, reasons for not returning to the same level included ongoing pain, a shoulder injury on the same side, or loss of interest after one year. After non-surgical treatment, the reasons were ongoing pain or loss of interest after one year.	In the surgery group (51 patients), 46 (92%) were cleared to return to sport, and 41 (80%) returned to their previous level. In the non-surgery group (29 patients), 25 (86%) were cleared to return, and 23 (79%) returned to the same level of competition.
Felix H. Savoie III and Michael O’Brien 8	2020	USA	NR	NR	UCL	NR	The elbow is splinted at 90° for 1 week, then range of motion begins in a hinged brace (30°–90°), increasing gradually. Core, hip, and scapular therapy starts at week 1. At 3–4 weeks, wrist, forearm, and rotator cuff strengthening are added. By 6 weeks, sport-specific rehab and plyometrics begin in the brace. Throwing and hitting start at 8–12 weeks if tolerated. At 12 weeks, rehab continues with…	NR	When doing a moving valgus stress test, MRI and Dynamic ultrasonographywas applied	NR	NR
Braiden M. Heaps at el 9	2022	USA	12	24.47	UCL	Result from degenerative arthritis, repeated elbow hyperextension, and valgus extension overload.	NR	Innings pitched; strikeouts per 9 innings; strikeout-to-walk ratio; walks and hits per inning pitched (WHIP); and ERA.	NR	NR	After surgery, 83% of patients returned to the same or a higher level of play, with an average return-to-play time of 14.64 months (SD 2.64 months).
John P. Begly at el 10	2017	USA	35	28.6	UCL	The medial ulnar collateral ligament (MUCL), particularly its anterior bundle, is the main stabilizer against valgus stress in the elbow. Overhead athletes experience significant valgus forces on the elbow during throwing.	NR	Batting average, doubles rate, triples rate, home run rate, runs batted in (RBI) rate, strikeout rate, base on balls rate, isolated power (ISO), on-base plus slugging (OPS), and WAR.	NR	NR	Return to play rate is 80.0%.
Matthew J. Steffes at el 11	2022	USA	6	27.5	UCL	NR	Our rehabilitation protocol involved placing the elbow in a splint and sling for 1–2 weeks postoperatively, during which isometric wrist and forearm strengthening was allowed. The elbow was then transitioned to a hinged brace, and range of motion exercises were initiated. After incision healing, a full-body conditioning program focusing on shoulder and core exercises was introduced. Once full elb…	Conway score, Kerlan-Jobe Orthopaedic Clinic (KJOC) Shoulder and Elbow Score, wins, losses, win percentage, innings pitched, ERA, and WHIP for those who returned to pitching.	NR	NR	Pitchers in the cohort returned to professional play at an average of 17.0 ± 6 months. There was no significant difference in pitching performance metrics when comparing the two years before and after UCL graft repair.
Christopher L. Camp at el 12	2020	USA	530	24.7	UCL	NR	Most pitchers (81%) began formal rehabilitation within 2 weeks post-surgery, with 51% starting in the first week. About 31% initiated an interval throwing program at 4 months, while the majority of others started at 5 months (27%) or 6 months (21%). During these programs, 55% of pitchers reached a maximum long-toss distance of 120–150 feet, 25% threw 175–200 feet, and only 18% exceeded 250 feet.	NR	NR	Shoulder problems, UCL inflammation or sprain, ulnar nerve issues, posterior impingement, and flexor tightness or tendonitis.	Among pitchers who completed rehabilitation and could recall their timeline of returning to the mound (n = 437), 52% (n = 225) made their first mound throw between 7 and 9 months post-surgery. Another 33% (n = 150) did so between 10 and 12 months, while only 7% (n = 31) returned at 6 months or earlier.
Timothy B. Griffith at el 13	2022	USA	717	23.7	UCL	Repetitive microtrauma and medial ulnar collateral ligament (MUCL) insufficiency result from excessive valgus torque on the medial elbow during the late cocking and early acceleration phases of throwing.	Details of the rehabilitation and throwing progression included: rehab start date, first throw date, dates for throwing at specific distances (45’, 60’, 75’, 90’, 105’, 120’, 150’, 180’), longest distance thrown, date of first flat ground throw, first mound throw, and first live batting practice (BP).	NR	NR	NR	On average, pitchers made their first throw 4.9 months after surgery, with a wide range of 2.8 to 14.9 months. Overall, 599 pitchers (84%) returned to play at a mean of 14.9 ± 4.9 months post-surgery, with a range of 7.6 to 53.9 months.
Jun Sakata at el 14	2020	Japan	61	16.8	UCL	NR	Pain-free full range-of-motion (ROM) exercises began immediately, along with a targeted program for the rotator cuff, thorax, and periscapular muscles. By 4 weeks, patients aimed for full, pain-free extension and started strengthening the flexor-pronator muscles to improve stability. Closed-chain upper extremity exercises began at 5–6 weeks, gradually progressing to plyometrics. An interval throw…	NR	Both elbow MRI and stress US	NR	All patients underwent rehab regardless of UCL tear grade, with a return-to-sport rate of 83.6%
Prem N. Ramkumar at el 15	2019	USA	58	Non operative : 30.1 / Operative :19.9	UCL	NR	Rest and range of motion exercises in week 1, followed by rotator cuff strengthening in week 2. Week 3 focused on advanced rotator cuff and forearm exercises. Weeks 4 and 5 included two-hand and one-hand plyometric drills. After week 5, full upper extremity rehab, including periscapular strengthening, continued as recommended by the senior author.	NR	6-stage MRI-based classification system was used to assess UCL tear location and severity	In the operative group, setbacks included ipsilateral shoulder injury, recurrent pain, or loss of interest in the activity at 2 years. In the nonoperative group, the only reason for not returning to the same performance level was loss of interest at 2 years.	Of the 35 patients in the operative group, 32 (91%) were cleared to return and all 32 (91%) returned to the same level. In the nonoperative group, 22 of 23 patients (96%) were cleared to return, and 21 (91%) returned to their previous level of competition.
Michael C. Iloanya at el 16	2020	USA	NR	NR	UCL	The ligament is exposed to significant stress during the throwing motion.	NR	NR	Manual examination included dynamic labral shear, O’Brien, and Whipple tests, performed first without and then with scapular assist. Imaging was conducted using ultrasound and MR-arthrograms.	NR	patients who chose nonoperative treatment, 85% returned to play at the same level within 3 months of starting therapy.
Robert S. O’Connell at el 17	2020	USA	60	16	UCL	NR	Range of motion (ROM) starts in a pain-free range, usually 60°–90°, and is gradually increased as pain and swelling improve. By about 4 weeks, the brace is typically unlocked. Between 4–6 weeks after surgery, more active rehab for the elbow and wrist begins. At around 6–8 weeks, if the ligament shows signs of healing on exam and follow-up imaging (ultrasound or MRI), patients begin a hitting and …	NR	A repeat diagnostic ultrasound or MRI, palpation of the ligament, and the clinical exam.	Postoperative complications were seen in 10% of patients. One patient (n=1) developed arthrofibrosis requiring treatment. Three males (n=3) had ulnar nerve symptoms. Two patients (n=2) experienced ulnar nerve paresthesias that resolved within 6 weeks; both had flexor-pronator mass tears repaired after MCL treatment. One patient (n=1) had ulnar nerve neuropraxia that fully resolved within 8 weeks.	93 % of these young baseball players returned to sport within 6 months
James R. Andrews at el 18	2020	USA	65	24.5	UCL	NR	The rehab program had 4 phases. For the first 7 days, patients wore a brace at 90° flexion and performed ROM exercises for the shoulder, wrist, hand, neck, and grip, along with shoulder isometrics. In week 2, the brace was adjusted to 30°–90°, and patients did ROM and isometric exercises 3–4 times daily, aiming for full extension and full ROM by weeks 5–6. At 2 weeks post-op, they began the Throw…	NR	Kjoc score	Ulnar nerve symptoms or medial epicondyle fracture	50% achieved excellent results, returning to their previous competition level for at least 1 year. 30% had good results, returning to a lower level for at least 1 year. 17.5% had fair results, participating only in recreational play. 2.5% had poor outcomes and did not return to competition.
Aakash Chauhan at el 19	2019	USA	544	23	UCL	The continuous valgus strain applied to the elbow during intense throwing activities	NR	NR	MRI	NR	The PRP group took an average of 2 weeks longer to begin a throwing program. Overall, 54% of the cohort returned to play. Compared to the no-PRP group, the PRP group had a significantly lower return-to-play rate and a longer delay before returning.
Christopher C. Dodson, et al 20	2006	USA	100	22	UCL	A valgus force of approximately 290 N is applied to the elbow, generating an angular velocity exceeding 3000 degrees per second.	Elbow motion began at 30°–90° and was increased to 15°–105° by week 3. At 6 weeks, formal rehab started, the brace was removed, and strengthening for the rotator cuff and forearm began. By 12 weeks, therapy included plyometrics and trunk, shoulder, and scapular work. At 4 months, patients started a tossing program every other day, beginning at 45 ft and increasing gradually. If pain occurred, the…	NR	Standard non-contrast MRI	Two patients developed small- and ring-finger paresthesias and underwent ulnar nerve transposition.. A third patient required arthroscopic lysis of adhesions.	90% had returned to the same or a higher level of competition for over 12 months following their MUCL injury.
Brandon J. Erickson at el 21	2013	USA	179	28.4	UCL	The medial ulnar collateral ligament (UCL) of the elbow stabilizes against valgus stress during pitching.	NR	Seasons in MLB after surgery, total games and innings pitched, games and innings pitched per season, wins, losses, and ERA per season, wins and losses after surgery, complete games and shutouts per season and after surgery, saves per season and after surgery, hits, runs, home runs, walks, and strikeouts per season and after surgery normalized to innings pitched, and WHIP per season.	NR	Ulnar neuropathy.	83% returned to play in the MLB, and 97.2% returned to either the MLB or minor leagues. Only 5 2.8% did not return to either level. On average, return to the MLB took 20.5 ± 9.72 months after surgery.
Salvatore J. Frangiamore at el 22	2017	USA	32	22.3	UCL	NR	NR	Strike/ball ratio, walks per 9 innings, WHIP, ERA.	3-T MRI	Pain and operative option.	34% experienced failure and needed ligament reconstruction, while 66% successfully returned to the same level of play for at least 1 year without surgery.
Jimmy J. Jiang at el 23	2014	USA	41	28	UCL	The UCL provides 55% of resistance to valgus stress when the elbow is bent at 90°. The anterior band is the main stabilizer. Valgus stress increases during the late cocking phase of overhead throwing, with an average torque of 64 Nm placed on the UCL.	NR	Changes in pitch velocity, mean innings pitched, ERA, WHIP, K/9, BB/9, and BAA.	NR	NR	Overall, 79% of players returned to the same level of play after primary UCL reconstruction. The average time to return to Major League play was 17.1 months (median 15 months; range 11–27 months).
Robert A. Keller at el 24	2018	USA	317	Pain: 20.6 No pain: 20.9	UCL	NR	Rehabilitation after UCLR is a lengthy process. According to the senior author’s protocol, short toss begins at 3–4 months, with distance gradually increasing to 150 ft by 7 months. Mound throwing starts at 8–10 months at reduced speed, progressing to full-speed pitching after 10 months. The goal is a full return to sport between 12 and 16 months.	NR	NR	Medial elbow pain was experienced by 45.1% of the players	NR
